# Supplementary material for: Gut microbiota’s influence on erysipelas: evidence from a two-sample Mendelian randomization analysis
Source: Front Cell Infect Microbiol. 2024 Apr 4;14:1371591. doi: 10.3389/fcimb.2024.1371591 (PMC11024262; doi:10.3389/fcimb.2024.1371591)
Supplement: Supplementary file 2 [file Table_1.xlsx]

## Sheet: Supplementary table 1
Supplementary Table 1. Detailed information of the selected SNP.
SNP	beta.exposure	se.exposure	effect_allele.exposure	other_allele.exposure	pval.exposure	samplesize.exposure	R2	F
rs112135816	-0.0775052	0.0171554	T	G	5.27662e-06	15545	0.00122159	20.4084
rs112159068	0.131484	0.0281089	A	T	3.56484e-06	11656	0.00130944	21.878
rs1153990	-0.058727	0.0128306	A	G	5.96787e-06	16808	0.00125382	20.9475
rs147968	0.0489475	0.0110321	C	T	9.12701e-06	16810	0.00117823	19.6831
rs17000015	-0.0609257	0.0125363	A	T	1.12719e-06	16377	0.00141333	23.6162
rs2367850	0.0629104	0.0131712	G	C	1.84631e-06	16377	0.0013652	22.8109
rs28480294	-0.0516967	0.0115503	T	C	6.606e-06	16377	0.00119898	20.0302
rs4033856	0.081834	0.0168931	C	T	1.02902e-06	15623	0.00140422	23.4637
rs62191117	0.0684302	0.0133636	A	G	2.75943e-07	16688	0.00156878	26.2178
rs62395635	0.110583	0.0238514	T	C	3.34696e-06	14802	0.00128642	21.4929
rs67737557	0.0738409	0.0151678	C	G	1.03742e-06	15876	0.00141817	23.6973
rs6969323	-0.0593564	0.0129137	A	C	3.88581e-06	16810	0.0012644	21.1244
rs7302582	-0.106817	0.023298	G	C	3.33554e-06	15113	0.00125802	21.0178
rs74776516	-0.0944052	0.0213287	T	G	6.85049e-06	14502	0.0011726	19.589
rs7638039	0.0603335	0.0127779	T	C	2.70479e-06	16791	0.00133418	22.2919
rs9537886	-0.0570888	0.0110683	A	C	2.35108e-07	16807	0.00159165	26.6006
rs10217435	-0.0883756	0.0197506	C	T	6.5076e-06	17679	0.00113194	20.0195
rs10832801	-0.0534763	0.0122666	A	C	7.50417e-06	17199	0.00107453	19.0031
rs1939881	-0.105589	0.0206213	G	A	5.64373e-07	17434	0.00148176	26.2157
rs2447496	-0.0549203	0.0121904	G	A	6.0861e-06	17199	0.00114747	20.2945
rs2833282	0.0711137	0.0156966	G	A	4.31106e-06	17680	0.00116039	20.5232
rs35909684	-0.0850181	0.0191539	A	C	7.09826e-06	17565	0.00111388	19.6997
rs36021379	-0.0656005	0.0144903	A	G	7.1952e-06	17199	0.0011587	20.4933
rs4264350	-0.0526393	0.0108555	T	C	1.34832e-06	17668	0.0013291	23.5111
rs4783173	0.0481514	0.0110006	C	G	7.0641e-06	17086	0.00108325	19.1574
rs59663348	0.0570915	0.0125048	G	A	6.12244e-06	17678	0.0011784	20.8422
rs62532512	-0.0504257	0.0107399	C	A	2.76426e-06	17672	0.00124615	22.042
rs6744030	0.0696747	0.0157103	C	T	9.31514e-06	17564	0.00111201	19.6667
rs6837275	0.0570355	0.011887	A	G	1.447e-06	17199	0.00130135	23.0196
rs74474130	0.137747	0.0295688	T	G	3.61378e-06	11055	0.00122681	21.6995
rs77885767	-0.156209	0.0336482	C	T	2.84694e-06	8478	0.00121835	21.5497
rs9389714	-0.0636841	0.0143416	C	T	8.79066e-06	17680	0.0011148	19.7161
rs9578457	-0.141478	0.0315848	G	A	3.99449e-06	9400	0.00113434	20.0621
rs9603208	0.0821173	0.0159596	G	T	1.91801e-07	17680	0.0014962	26.4715
rs10787984	0.094316	0.0213513	G	C	9.62305e-06	7468	0.00552067	19.5018
rs2715439	0.0746684	0.0164822	C	T	6.27e-06	7468	0.00580484	20.5115
rs34583783	0.126596	0.0268461	G	T	4.48529e-06	7468	0.00628657	22.2244
rs35011108	0.232634	0.0512044	A	G	6.33832e-06	3515	0.00583798	20.6293
rs4073240	0.0749687	0.0167368	G	A	7.94274e-06	7468	0.00567566	20.0524
rs4146653	0.0985224	0.0214182	G	A	4.49647e-06	7468	0.00598371	21.1473
rs71315246	-0.0969809	0.021925	A	G	9.82978e-06	7468	0.00553549	19.5544
rs7915461	0.18776	0.0401636	T	C	5.91984e-06	5282	0.00617906	21.842
rs117467633	-0.169687	0.0383169	T	C	9.13317e-06	5077	0.00347753	19.6049
rs12127733	0.115182	0.0246006	G	A	3.10594e-06	6226	0.0038855	21.9139
rs12208226	-0.154739	0.0340372	C	A	9.7484e-06	5620	0.00366405	20.6603
rs12863463	-0.156365	0.0345372	G	A	6.03984e-06	5516	0.00363403	20.4904
rs1331592	0.0948806	0.0208369	C	G	5.34359e-06	6328	0.00367582	20.7269
rs17067076	-0.154631	0.0352194	G	A	5.61206e-06	4449	0.00341829	19.2698
rs1928659	0.102522	0.0226445	T	C	6.17241e-06	5516	0.00363404	20.4905
rs1929743	0.0837206	0.0190318	T	C	9.0551e-06	6330	0.00343142	19.3441
rs3756315	-0.0883469	0.0188397	A	G	3.32583e-06	6328	0.00389766	21.9827
rs6116753	0.0994748	0.0209139	G	A	2.9225e-06	6278	0.00400935	22.6152
rs10093869	-0.0577795	0.0125389	A	G	3.67441e-06	14218	0.00149121	21.2308
rs10423795	0.0550695	0.0121164	C	T	6.57936e-06	14135	0.00145079	20.6544
rs16918425	0.0999781	0.0223785	A	T	8.85048e-06	13689	0.00140185	19.9567
rs28417404	-0.0726896	0.0161372	A	G	3.68032e-06	14698	0.00142505	20.2875
rs4793970	-0.0576329	0.0129154	A	G	6.02696e-06	14687	0.00139855	19.9097
rs503751	0.0618294	0.0118887	C	G	2.07625e-07	14218	0.00189872	27.0436
rs6856150	0.0881922	0.0194146	G	A	6.0595e-06	14597	0.00144922	20.632
rs74553962	0.121449	0.0264106	T	G	9.48684e-06	11803	0.00148507	21.1432
rs77779484	-0.133489	0.0268526	G	A	6.56256e-07	11935	0.00173511	24.7093
rs113048721	0.0600735	0.0132737	C	G	4.10352e-06	16719	0.00122316	20.4799
rs12040548	0.0570422	0.0122359	G	T	3.14872e-06	16721	0.00129775	21.7304
rs12419854	-0.0727975	0.0155594	T	A	3.17992e-06	16027	0.00130711	21.8874
rs13033315	0.0511195	0.0111418	T	A	5.68052e-06	16724	0.00125705	21.0481
rs57665991	-0.0641507	0.0123339	C	G	2.07274e-07	16725	0.00161487	27.0491
rs6082461	0.0586425	0.0131004	A	C	4.86594e-06	16650	0.00119666	20.0357
rs7137760	0.050797	0.0112182	C	T	7.06911e-06	16722	0.00122442	20.501
rs73592673	-0.081629	0.0169515	A	T	2.13971e-06	15493	0.00138454	23.1858
rs74303178	0.0532742	0.0119274	T	C	7.91566e-06	16706	0.00119141	19.9477
rs78191726	0.0944998	0.0210206	T	C	7.58287e-06	16039	0.00120693	20.2078
rs79082720	0.0928576	0.0204871	C	G	6.46935e-06	16094	0.0012268	20.5409
rs918449	-0.0950908	0.0197177	A	G	2.55994e-06	16725	0.00138866	23.2548
rs9522712	0.0699728	0.0154939	T	C	4.65962e-06	16725	0.00121798	20.3932
rs9809789	-0.0717454	0.0159673	C	T	8.71968e-06	16025	0.00120568	20.187
rs10495392	-0.082486	0.0187194	C	T	9.96329e-06	13902	0.00139273	19.4139
rs10791168	-0.0664624	0.0150069	A	G	9.76182e-06	14403	0.00140688	19.6114
rs10941294	-0.122057	0.0260017	C	T	2.397e-06	12615	0.00158029	22.0325
rs115777838	-0.18835	0.0386643	T	C	4.62331e-07	5674	0.00170164	23.7272
rs12638134	0.0582548	0.0119657	T	G	1.21144e-06	14403	0.00169959	23.6986
rs17296933	-0.0829544	0.0185058	C	G	7.33724e-06	13177	0.00144124	20.091
rs34402072	-0.0688023	0.0156083	C	T	9.80426e-06	13863	0.00139376	19.4282
rs439810	-0.0577127	0.0126675	G	C	7.04188e-06	14403	0.00148871	20.7537
rs56105232	0.139276	0.0299132	G	A	2.9128e-06	9190	0.00155471	21.6752
rs61898819	0.0607865	0.0138761	A	T	9.91789e-06	14325	0.00137652	19.1875
rs62478832	-0.058129	0.012903	T	A	6.04427e-06	14331	0.00145569	20.2927
rs72809222	0.0671775	0.0139838	T	C	2.41191e-06	13922	0.00165492	23.0747
rs73186226	-0.0993852	0.0216819	G	A	6.71749e-06	13760	0.00150693	21.0082
rs74060145	-0.115767	0.0254199	C	G	8.7051e-06	13011	0.00148756	20.7376
rs77627087	0.067562	0.0150103	C	G	7.42665e-06	14390	0.00145308	20.2564
rs79640386	-0.110863	0.0248098	T	A	8.73755e-06	13692	0.00143221	19.965
rs853612	-0.0528257	0.0119367	A	G	9.75451e-06	14403	0.00140479	19.5822
rs995642	0.060048	0.0126417	C	T	1.90222e-06	14402	0.00161801	22.5592
rs10841473	-0.0596572	0.0117537	G	C	4.46577e-07	17987	0.00144667	25.759
rs11766971	0.0476376	0.010646	T	C	9.39927e-06	17987	0.00112474	20.0205
rs12528285	0.0809469	0.0180784	C	T	5.68792e-06	17990	0.00112619	20.0462
rs13192624	-0.0522862	0.0117742	T	C	9.32576e-06	17985	0.00110776	19.7178
rs1397793	-0.0521387	0.0111587	G	A	3.73769e-06	17782	0.00122624	21.8294
rs34284163	-0.0603312	0.0136851	A	T	8.82113e-06	17987	0.00109177	19.4329
rs4429415	0.0581908	0.0111343	C	T	2.05146e-07	17990	0.00153367	27.3106
rs55888705	0.0534221	0.0109975	A	G	1.31242e-06	17988	0.00132524	23.5941
rs62448869	-0.0524531	0.0108226	T	A	1.13897e-06	17782	0.00131925	23.4872
rs6496870	0.0510777	0.0113809	T	C	4.61743e-06	17990	0.00113146	20.1401
rs6743026	0.0589446	0.0134622	T	C	9.8833e-06	17875	0.00107697	19.1692
rs74037001	-0.0819391	0.0165334	G	A	6.7124e-07	17179	0.00137937	24.559
rs75211493	0.0840786	0.0184739	G	A	9.27186e-06	16605	0.00116351	20.7113
rs7570971	0.086653	0.0113623	A	C	1.41347e-14	17782	0.00326015	58.155
rs80124826	-0.124191	0.0278566	T	C	8.75422e-06	11999	0.0011165	19.8736
rs8047955	0.0521115	0.0111192	A	G	2.66203e-06	17980	0.00123368	21.9619
rs857444	0.0507315	0.0109885	C	T	3.80349e-06	17988	0.00119724	21.3124
rs9833771	0.0490077	0.0106564	T	C	4.0744e-06	17990	0.00118798	21.1474

## Sheet: Supplementary Table 2
Supplementary Table 2. SNPs related to gut microbiota
Level	Microbiota	SNP
family	Alcaligenaceae	rs62191117
		rs9537886
		rs4033856
		rs67737557
		rs17000015
		rs2367850
		rs7638039
		rs62395635
		rs112159068
		rs6969323
		rs7302582
		rs1153990
		rs9964679
		rs112135816
		rs147968
		rs74776516
		rs28480294
family	Rikenellaceae	rs4264350
		rs62532512
		rs67281112
		rs6837275
		rs9603208
		rs67705352
		rs1939881
		rs9578457
		rs2833282
		rs77885767
		rs59663348
		rs74474130
		rs7242694
		rs36021379
		rs10217435
		rs2447496
		rs35909684
		rs4783173
		rs10832801
		rs9389714
		rs6744030
genus	Actinomyces	rs35011108
		rs34583783
		rs2715439
		rs4146653
		rs4073240
		rs7915461
		rs71315246
		rs10787984
genus	LachnospiraceaeNC2004group	rs12208226
		rs3756315
		rs6116753
		rs12127733
		rs17067076
		rs1331592
		rs1928659
		rs1929743
		rs12863463
		rs117467633
genus	Odoribacter	rs503751
		rs77779484
		rs10423795
		rs6856150
		rs10093869
		rs74553962
		rs4793970
		rs28417404
		rs16918425
genus	Ruminiclostridium9	rs57665991
		rs12040548
		rs115044523
		rs12419854
		rs6082461
		rs918449
		rs113048721
		rs73592673
		rs79082720
		rs74303178
		rs13033315
		rs9809789
		rs9522712
		rs78191726
		rs7137760
genus	RuminococcaceaeUCG014	rs72809222
		rs115777838
		rs12638134
		rs56105232
		rs995642
		rs10941294
		rs79640386
		rs439810
		rs10495392
		rs62478832
		rs61898819
		rs853612
		rs73186226
		rs34402072
		rs74060145
		rs77627087
		rs17296933
		rs10791168
phylum	Actinobacteria	rs7570971
		rs8047955
		rs34284163
		rs9833771
		rs1397793
		rs6496870
		rs857444
		rs4429415
		rs10841473
		rs74037001
		rs55888705
		rs62448869
		rs12528285
		rs13192624
		rs80124826
		rs75211493
		rs6743026
		rs11766971
